# Supplementary material for: Decoding the Role of Melatonin Structure on Plasmodium falciparum Human Malaria Parasites Synchronization Using 2-Sulfenylindoles Derivatives
Source: Biomolecules. 2022 Apr 26;12(5):638. doi: 10.3390/biom12050638 (PMC9138683; doi:10.3390/biom12050638)
Supplement: Supplementary file 1 [file biomolecules-12-00638-s001.zip]

Archive with 1 entries (1 files):
- biomolecules-1649074-supplementary.pdf
